# Supplementary material for: The Antisense Protein ASP of HIV-1 Enhances Viral Entry in CD4+ T Cells
Source: Viruses. 2025 Sep 30;17(10):1332. doi: 10.3390/v17101332 (PMC12568219; doi:10.3390/v17101332)
Supplement: Supplementary file 1 [file viruses-17-01332-s001.zip]

Archive with 2 entries (2 files):
- Supplementary Figures Houmey et al Revised copie.pptx
- __MACOSX/._Supplementary Figures Houmey et al Revised copie.pptx
